# Supplementary material for: Identification of enhancers responsible for the coordinated expression of myosin heavy chain isoforms in skeletal muscle
Source: BMC Genomics. 2022 Jul 17;23:519. doi: 10.1186/s12864-022-08737-9 (PMC9288694; doi:10.1186/s12864-022-08737-9)
Supplement: Supplementary file 1 — Additional file 1: Table S1. Detailed quality metrics of each 4C data. [file 12864_2022_8737_MOESM1_ESM.xlsx]

## Sheet: Table S7
Additional file 1: Table S1. Detailed quality metrics of each 4C data.
Name of 4C data	nReads	nMapped	nMappedCis	nMappedCisperc	fragMappedCis	fragMappedCisPerc	fragMappedCisCorr	cis/overall ratio	capt100Kb	cov1Mb
Myh1_Qua_1	16829788	16673905	16354347	98.08	16345549	98.11	125847	0.285137	15.77	46.81
Myh1_Qua_2	16408368	16248213	15988105	98.4	15979362	98.41	230122	0.471057	13.94	48.16
Myh1_Sol_1	17313205	16909456	16235666	96.02	16220378	96.04	1171561	0.63671	35.43	43.62
Myh1_Sol_2	14029378	13276782	11732101	88.37	11719979	88.49	2598030	0.630129	38.86	44.43
Myh2_Qua_1	24971485	23780982	22610429	95.08	22594092	95.33	573514	0.341232	30.23	53.59
Myh2_Qua_2	11508734	10722870	9955212	92.84	9933488	93.29	722415	0.502747	28.72	55.57
Myh2_Sol_1	4981971	4238186	3209777	75.73	3190881	76.19	1773769	0.640072	42.56	49.19
Myh2_Sol_2	10011961	8286681	5859776	70.71	5841452	71.01	4707680	0.663771	38.14	46.48
Myh4_Qua_1	13279200	12353280	10252373	82.99	10198646	83.2	1918056	0.482312	39.53	67.99
Myh4_Qua_2	13814908	12779105	10419299	81.53	10356268	81.9	2916476	0.560345	32.55	63.43
Myh4_Sol_1	14528025	12996180	10370056	79.79	10313708	80.02	5481268	0.680417	60.9	56.39
Myh4_Sol_2	6431443	5758535	4426590	76.87	4404904	77.09	2681773	0.671974	45.11	54.45
Myh7_Qua_1	23455997	21739079	14017885	64.48	13957915	66.31	1528591	0.177308	52.88	65.71
Myh7_Qua_2	28014167	26073816	13330737	51.13	13269145	52.77	2863653	0.194254	50.22	68.13
Myh7_Sol_1	24696587	21903481	12863562	58.73	12727984	59.73	6214730	0.420073	64.27	63.3
Myh7_Sol_2	18818562	16350101	10372625	63.44	10323313	64.38	6946323	0.548762	61.73	61.19
