# Supplementary material for: Identification of enhancers responsible for the coordinated expression of myosin heavy chain isoforms in skeletal muscle
Source: BMC Genomics. 2022 Jul 17;23:519. doi: 10.1186/s12864-022-08737-9 (PMC9288694; doi:10.1186/s12864-022-08737-9)
Supplement: Supplementary file 2 — Additional file 2: Table S2. Summary of metrics in 4C-seq analysis in quadriceps and soleus. [file 12864_2022_8737_MOESM2_ESM.xlsx]

## Sheet: Sheet1
Additional file 2: Table S2. Summary of metrics in 4C-seq analysis in quadriceps and soleus.
Viewpoint	BR	Interaction sites	Overlapping interaction sites	Cis-sites	Overlapping cis-sites	Trans-sites	Overlapping trans-sites
Myh1_sol	1	2339	170	1295	167	1044	3
	2	2243		1225		1018
Myh1_qua	1	1126	31	244	31	882	0
	2	592		220		372
Myh2_sol	1	2938	193	1504	171	1434	22
	2	1764		933		831
Myh2_qua	1	1481	108	349	67	1132	41
	2	1057		398		659
Myh4_sol	1	5028	295	2463	263	2565	32
	2	2406		1218		1188
Myh4_qua	1	2678	188	738	108	1940	80
	2	1729		556		1173
Myh7_sol	1	8100	1036	2179	354	5921	682
	2	5554		1584		3970
Myh7_qua	1	5972	1332	625	181	5347	1151
	2	5984		904		5080
