# Supplementary material for: Identification of enhancers responsible for the coordinated expression of myosin heavy chain isoforms in skeletal muscle
Source: BMC Genomics. 2022 Jul 17;23:519. doi: 10.1186/s12864-022-08737-9 (PMC9288694; doi:10.1186/s12864-022-08737-9)
Supplement: Supplementary file 3 — Additional file 3: Table S3. The genomic coordinates and conserved element analysis. [file 12864_2022_8737_MOESM3_ESM.xlsx]

## Sheet: Table S4
Additional file 3: Table S3. The genomic coordinates and conserved element analysis of candidate active enhancers.
Enhancer	Chr	Star	End	Length (bp)	Conserved Elements
Myh1-Qua-E1	chr11	67105622	67106313	692	Yes
Myh1-Qua-E2	chr11	67114633	67115420	788	Yes
Myh1-Qua-E3	chr11	67119594	67120146	553	Yes
Myh1-Qua-E4	chr11	67120445	67121253	809	Yes
Myh1-Qua-E5	chr11	67139372	67140116	745	Yes
Myh1-Qua-E6	chr11	67140948	67141426	479	Yes
Myh1-Qua-E7	chr11	67163643	67164014	372	Yes
Myh1-Sol-E1	chr11	67105697	67106313	617	Yes
Myh1-Sol-E2	chr11	67112862	67113138	277	Yes
Myh1-Sol-E3	chr11	67114848	67115418	571	Yes
Myh1-Sol-E4	chr11	67120664	67121205	542	Yes
Myh1-Sol-E5	chr11	67125422	67125900	479	Yes
Myh1-Sol-E6	chr11	67139580	67139984	405	Yes
Myh1-Sol-E7	chr11	67140996	67141442	447	Yes
Myh2-Qua-E1	chr11	67105632	67106308	677	Yes
Myh2-Qua-E2	chr11	67110259	67110556	298	Yes
Myh2-Qua-E3	chr11	67119594	67120146	553	Yes
Myh2-Qua-E4	chr11	67120446	67121264	819	Yes
Myh2-Qua-E5	chr11	67163720	67163966	247	Yes
Myh2-Sol-E1	chr11	67104785	67105305	521	No
Myh2-Sol-E2	chr11	67105711	67106327	617	Yes
Myh2-Sol-E3	chr11	67114855	67115424	570	Yes
Myh2-Sol-E4	chr11	67120677	67121219	543	Yes
Myh2-Sol-E5	chr11	67125425	67125876	452	Yes
Myh2-Sol-E6	chr11	67139572	67139997	426	Yes
Myh2-Sol-E7	chr11	67140988	67141434	447	Yes
Myh2-Sol-E8	chr11	67164598	67165254	657	No
Myh4-Qua-E1	chr11	67104541	67105094	554	No
Myh4-Qua-E2	chr11	67105643	67106302	660	Yes
Myh4-Qua-E3	chr11	67110263	67110545	283	Yes
Myh4-Qua-E4	chr11	67114681	67115408	728	Yes
Myh4-Qua-E5	chr11	67119597	67120150	554	Yes
Myh4-Qua-E6	chr11	67120459	67121267	809	Yes
Myh4-Qua-E7	chr11	67125378	67125930	553	Yes
Myh4-Qua-E8	chr11	67139366	67140120	755	Yes
Myh4-Qua-E9	chr11	67140941	67141419	479	Yes
Myh4-Sol-E1	chr11	67105698	67106315	618	Yes
Myh4-Sol-E2	chr11	67112895	67113102	208	Yes
Myh4-Sol-E3	chr11	67114848	67115422	575	Yes
Myh4-Sol-E4	chr11	67120671	67121208	538	Yes
Myh4-Sol-E5	chr11	67125433	67125868	436	Yes
Myh4-Sol-E6	chr11	67139571	67139969	399	Yes
Myh4-Sol-E7	chr11	67140998	67141428	431	Yes
Myh7-Sol-E1	chr14	54996938	54997741	804	Yes
Myh7-Sol-E2	chr14	55003801	55004388	588	Yes
Myh7-Sol-E3	chr14	55004552	55004938	387	Yes
Myh7-Sol-E4	chr14	55005527	55005831	305	Yes
