# Supplementary material for: Identification of enhancers responsible for the coordinated expression of myosin heavy chain isoforms in skeletal muscle
Source: BMC Genomics. 2022 Jul 17;23:519. doi: 10.1186/s12864-022-08737-9 (PMC9288694; doi:10.1186/s12864-022-08737-9)
Supplement: Supplementary file 4 — Additional file 4: Table S4. The primer for RT-PCR. [file 12864_2022_8737_MOESM4_ESM.xlsx]

## Sheet: Table S1
Additional file 4: Table S4. The primer for RT-PCR.
Gene	Primer	Sequence（5'-3'）	Length	Tm	GC%	Product length
Myh1	Forward	GCGACAGACACCTCCTTCAA	20 nt	59.97	55	142 bp
	Reverse	TGTTGTAGTCCACAGTGCCC	20 nt	59.89	55
Myh2	Forward	AGTCCCAGGTCAACAAGCTG	20 nt	59.89	55	130 bp
	Reverse	GCATGACCAAAGGTTTCACA	20 nt	56.82	45
Myh4	Forward	AGGACCAACTGAGTGAAGTGA	21 nt	58.6	47.62	108 bp
	Reverse	GGGAAAACTCGCCTGACTCTG	21 nt	60.94	57.14
Myh7	Forward	AGTCCCAGGTCAACAAGCTG	20 nt	59.89	55	145 bp
	Reverse	TTCCACCTAAAGGGCTGTTG	20 nt	57.71	50
Gapdh	Forward	AACTTTGGCATTGTGGAAGG	20 nt	56.79	45	132 bp
	Reverse	GGATGCAGGGATGATGTTCT	20 nt	57.35	50
