# Supplementary material for: Identification of enhancers responsible for the coordinated expression of myosin heavy chain isoforms in skeletal muscle
Source: BMC Genomics. 2022 Jul 17;23:519. doi: 10.1186/s12864-022-08737-9 (PMC9288694; doi:10.1186/s12864-022-08737-9)
Supplement: Supplementary file 5 — Additional file 5: Table S5. The primer for 4C-seq library construction. [file 12864_2022_8737_MOESM5_ESM.xlsx]

## Sheet: Table S2
Additional file 5: Table S5. The primer for 4C-seq library construction.
Primers for the first round PCR
Primer	Sequence (5'-3')
Myh1-Forward	TACACGACGCTCTTCCGATCT GGGTCTCATTAACACAGATC
Myh1-Reverse	ACTGGAGTTCAGACGTGTGCTCTTCCGATCTAGACAAGTCACTCTCATTCC
Myh2-Forward	TACACGACGCTCTTCCGATCTGGAAAAACTTGAGCTAGATC
Myh2-Reverse	ACTGGAGTTCAGACGTGTGCTCTTCCGATCTTGTATTACACTCTCCTTGTC
Myh4-Forward	TACACGACGCTCTTCCGATCT TCCAGTCACAGTGTCAGATC
Myh4-Reverse	ACTGGAGTTCAGACGTGTGCTCTTCCGATCTGACAAGATTTCCTAGGGTAC
Myh7-Forward	TACACGACGCTCTTCCGATCTGGCAATGTGTCCCTGGGATC
Myh7-Reverse	ACTGGAGTTCAGACGTGTGCTCTTCCGATCTGTTTCCTAGCTGGGGGAGGA
Primers for the second round PCR
Primer	Sequence (5'-3')
P5'index3-universal-Forward	AATGATACGGCGACCACCGAGATCTACACTTAGGCTCTTTCCCTACACGACGCTCTTCCGATCT
P5'index4-universal-Forward	AATGATACGGCGACCACCGAGATCTACACTGACCATCTTTCCCTACACGACGCTCTTCCGATCT
P7'index43-Myh1-Sol-rep1-Reverse	CAAGCAGAAGACGGCATACGAGATGCTGTAGTGACTGGAGTTCAGACGTGTGCT
P7'index44-Myh1-Sol-rep2-Reverse	CAAGCAGAAGACGGCATACGAGATATTATAGTGACTGGAGTTCAGACGTGTGCT
P7'index46-Myh1-Qua-rep1-Reverse	CAAGCAGAAGACGGCATACGAGATTCGGGAGTGACTGGAGTTCAGACGTGTGCT
P7'index47-Myh1-Qua-rep2-Reverse	CAAGCAGAAGACGGCATACGAGATCTTCGAGTGACTGGAGTTCAGACGTGTGCT
P7'index38-Myh2-Sol-rep1-Reverse	CAAGCAGAAGACGGCATACGAGATAGCTAGGTGACTGGAGTTCAGACGTGTGCT
P7'index39-Myh2-Sol-rep2-Reverse	CAAGCAGAAGACGGCATACGAGATGTATAGGTGACTGGAGTTCAGACGTGTGCT
P7'index41-Myh2-Qua-rep1-Reverse	CAAGCAGAAGACGGCATACGAGATGTCGTCGTGACTGGAGTTCAGACGTGTGCT
P7'index42-Myh2-Qua-rep2-Reverse	CAAGCAGAAGACGGCATACGAGATCGATTAGTGACTGGAGTTCAGACGTGTGCT
P7'index37-Myh4-Sol-rep1-Reverse	CAAGCAGAAGACGGCATACGAGATATTCCGGTGACTGGAGTTCAGACGTGTGCT
P7'index38-Myh4-Sol-rep2-Reverse	CAAGCAGAAGACGGCATACGAGATAGCTAGGTGACTGGAGTTCAGACGTGTGCT
P7'index39-Myh4-Qua-rep1-Reverse	CAAGCAGAAGACGGCATACGAGATGTATAGGTGACTGGAGTTCAGACGTGTGCT
P7'index40-Myh4-Qua-rep2-Reverse	CAAGCAGAAGACGGCATACGAGATTCTGAGGTGACTGGAGTTCAGACGTGTGCT
P7'index41-Myh7-Sol-rep1-Reverse	CAAGCAGAAGACGGCATACGAGATGTCGTCGTGACTGGAGTTCAGACGTGTGCT
P7'index42-Myh7-Sol-rep2-Reverse	CAAGCAGAAGACGGCATACGAGATCGATTAGTGACTGGAGTTCAGACGTGTGCT
P7'index43-Myh7-Qua-rep1-Reverse	CAAGCAGAAGACGGCATACGAGATGCTGTAGTGACTGGAGTTCAGACGTGTGCT
P7'index44-Myh7-Qua-rep2-Reverse	CAAGCAGAAGACGGCATACGAGATATTATAGTGACTGGAGTTCAGACGTGTGCT
