# Supplementary material for: Identification of enhancers responsible for the coordinated expression of myosin heavy chain isoforms in skeletal muscle
Source: BMC Genomics. 2022 Jul 17;23:519. doi: 10.1186/s12864-022-08737-9 (PMC9288694; doi:10.1186/s12864-022-08737-9)
Supplement: Supplementary file 6 — Additional file 6: Table S6. The PCR primers of constructed pGL3-basic and pEGFP-N1 vectors. [file 12864_2022_8737_MOESM6_ESM.xlsx]

## Sheet: Table S5
Additional file 6: Table S6. The PCR primers of constructed pGL3-basic and pEGFP-N1 vectors.
Promoter	Forward primer (5'-3')	Reverse primer (5'-3')	Product length
Myh4-pro1	CCCTGCTGGTTGGCACTATT	GACCAGTTGCTCCTATGCCC	1863 bp
Myh4-pro2	TTCCGGCTTTGAGCCTAACA	AAGACCAGTTGCTCCTATGCC	1598 bp
Myh4-pro3	GAAACGGGCCAGACAAGTTC	CCAGTTGCTCCTATGCCCAATA	1019 bp
Myh4-pro4	AGTGAGTAGGGACCTGGCTT	AGACCAGTTGCTCCTATGCC	700 bp
Myh4-pro5	CAGAGCACTTGGCTAGCTGT	AGACCAGTTGCTCCTATGCC	347 bp
Myh7-pro1	ACTGCATTCTGAGGACTGCG	CACATTCCTACGGCACAAGC	1708 bp
Myh7-pro2	AGGTCTCTCCTGTCCTGTCC	CCCACATTCCTACGGCACAA	1271 bp
Myh7-pro3	AGCAGTGTGTGAGCCAGAAT	CACATTCCTACGGCACAAGC	819 bp
Myh7-pro4	GCCATGCCACAACAATGACG	CTCCCACATTCCTACGGCAC	413 bp
Myh7-pro5	TCAGGTAGGAGTGGGAGCTG	CCCACATTCCTACGGCACAA	165 bp
Enhancer	Forward primer (5'-3')	Reverse primer (5'-3')	Product length
Myh4-Qua-E1	AGGGAAGACTCTGACTCTGTGAT	GAGAAAGTGCCTGCGGTGTA	781 bp
Myh4-Qua-E2	TGAGGAAGAGGCTGACAGTG	TTCTGTGAAGAGAGCCAGCC	924 bp
Myh4-Qua-E3	CTCCGGATCTCCCTATCTGT	CTCCATCTTTGAGCACACAC	527 bp
Myh4-Qua-E4	CACCAGCGAAGGTGGAATGA	CCTCCCAGAGGCTACTACTGT	907 bp
Myh4-Qua-E5	CCAGGAAGGTTCACTGCCTT	TCAGGGCTCGTTGTCAGTTC	892 bp
Myh4-Qua-E6	CCCCAACCTTAGACACTCCTTT	AGACTAGCACCCATCTCGTG	928 bp
Myh4-Qua-E7	TTCTCTGGGGATTCCGCGT	AAGAGTCCCTGAAACGCAGTC	772 bp
Myh4-Qua-E8	CTGAAAGCCCTGAGAAGCCA	TTCACTTGGGGAGTGTGAGC	824 bp
Myh4-Qua-E9	GGGGGATTTGGGGTAGGTATCTT	CTCTTGTGTCAAGTGTCCCAGAAA	1000 bp
Myh7-Sol-E1	GAGTGGGTGGTGATGTGGAG	GGAGCAAGGTCTCAAAGGGG	880 bp
Myh7-Sol-E2	CTGGTCATGGAGCGTGGAGA	GTCTCCCTCCCTAACACCCT	615 bp
Myh7-Sol-E3	GGGTGGAGTAGATAAGGCGA	ACAGGAGAACTCAGGCCTTG	423 bp
Myh7-Sol-E4	CCCATGAGATTAGACAGGGAGC	TTTGAACCGCTATCCACGGC	768 bp
Transcription factor CDS region	Forward primer (5'-3')	Reverse primer (5'-3')	Product length
Myog-CDS	ATGGAGCTGTATGAGACATC	GTTGGGCATGGTTTCGTCTG	672 bp
Myod1-CDS	ATGGAGCTTCTATCGCCGCC	AAGCACCTGATAAATCGCAT	954 bp
